# Supplementary material for: Effect of Heavy-Metal-Resistant PGPR Inoculants on Growth, Rhizosphere Microbiome and Remediation Potential of Miscanthus × giganteus in Zinc-Contaminated Soil
Source: Microorganisms. 2023 Jun 7;11(6):1516. doi: 10.3390/microorganisms11061516 (PMC10304086; doi:10.3390/microorganisms11061516)
Supplement: Supplementary file 1 [file microorganisms-11-01516-s001.zip]

Archive with 1 entries (1 files):
- microorganisms-2366131-supplementary.pdf
